# Supplementary material for: Endoscopic Vacuum Therapy in Patients with Transmural Defects of the Upper Gastrointestinal Tract: A Systematic Review with Meta-Analysis
Source: J Clin Med. 2021 May 27;10(11):2346. doi: 10.3390/jcm10112346 (PMC8197794; doi:10.3390/jcm10112346)
Supplement: Supplementary file 1 [file jcm-10-02346-s001.zip]

Archive with 1 entries (1 files):
- jcm-1205490-supplementary.pdf
